# Supplementary material for: Molecular epidemiology and antibiotic resistance profiles of invasive Haemophilus influenzae from Norway 2017–2021
Source: Front Microbiol. 2022 Aug 29;13:973257. doi: 10.3389/fmicb.2022.973257 (PMC9467436; doi:10.3389/fmicb.2022.973257)
Supplement: Supplementary file 1 [file Table_1.XLSX]

## Sheet: Invasive Hi 2017-2021_Norway
Accession	ID	Species	Material	Sample year	Sex	Age group	County	Serotype	MLST_ST	ftsI_allele	blaTEM-1	tet(B)	aph(3')-Ia	strB	strA	sul2	catA2	PBP3 385	PBP3 389	PBP3 517	PBP3 526	GyrA 84	GyrA 88	ParC 84	Penicillin (PG 1U)	PG1 pos (pos <12mm)	Betalactamase (cefinase/nitrocefin 30µg)	Ampicillin MIC	Ampicillin SIR (S≤1, R>1)	Amoxicillin-clavulanic acid MIC	Amoxicillin-clavulanic acid SIR (S≤2, R>2)	Cefuroxim MIC	Cefuroxim SIR (S≤1, R>2 ATU 2 if pos PG1)	Cefotaxim MIC	Cefotaxim SIR (S≤0.125, R>0.125)	Ceftriaxone MIC	Ceftriaxone SIR (S≤0.125, R>0.125)	Meropenem MIC	Meropenem SIR (S≤2, R>2)	Trimethoprim-sulfamethoxazole MIC	Trimethoprim-sulfamethoxazole SIR (S≤0.5, R>1, I=1)	Tetracycline MIC	Tetracycline SIR (S<=2)	Chloramphenicol MIC	Chloramphenicol SIR (S≤2, R>2)	Ciprofloxacine MIC	Ciprofloxacine SIR (S≤0.06, R>0.06)	Comment
ERS12170320	Hi17103	Haemophilus influenzae	blood culture	2017	M	5-24 years	Innlandet	Non-typeable	145	27	NO	NO	NO	NO	NO	NO	NO	S	L	R	N	S	D	S	16	0	0	0.5	S	0.5	S	0.5	S	0.016	S	0.004	S	0.064	S	0.032	S	0.25	S	1	S	0.008	S
ERS12170321	Hi17104	Haemophilus influenzae	blood culture	2017	M	≥60 years	Oslo	Non-typeable	835	8	NO	NO	NO	NO	NO	NO	NO	S	L	R	N	S	D	S	18	0	0	0.25	S	0.5	S	0.5	S	0.016	S	0.002	S	0.064	S	0.008	S	0.5	S	0.5	S	0.004	S
ERS12170322	Hi17105	Haemophilus influenzae	blood culture	2017	F	≥60 years	Innlandet	Non-typeable	103	116	NO	NO	NO	NO	NO	NO	NO	S	L	R	N	S	D	S	13	0	0	0.5	S	1	S	1	S	0.032	S	0.004	S	0.064	S	0.016	S	0.5	S	1	S	0.008	S
ERS12170323	Hi17106	Haemophilus influenzae	blood culture	2017	M	25-59 years	Nordland	Non-typeable	165	1	YES	NO	NO	NO	NO	NO	NO	S	L	R	K	S	D	S	6	1	1	256	R	2	S	4	R	0.064	S	0.008	S	0.125	S	0.008	S	0.25	S	1	S	0.008	S
ERS12170324	Hi17107	Haemophilus influenzae	blood culture	2017	F	25-59 years	Innlandet	Non-typeable	408	8	NO	NO	NO	NO	NO	NO	NO	S	L	R	N	S	D	S	16	0	0	0.5	S	0.5	S	1	S	0.016	S	0.004	S	0.125	S	0.032	S	0.5	S	1	S	0.016	S
ERS12170325	Hi17108	Haemophilus influenzae	blood culture	2017	F	≥60 years	Viken	Non-typeable	568	8	NO	NO	NO	NO	NO	NO	NO	S	L	R	N	S	D	S	18	0	0	0.25	S	0.5	S	0.5	S	0.016	S	0.004	S	0.125	S	0.032	S	0.5	S	1	S	0.004	S
ERS12170326	Hi18110	Haemophilus influenzae	blood culture	2017	M	≥60 years	Oslo	Non-typeable	2376	8	NO	NO	NO	NO	NO	NO	NO	S	L	R	N	S	D	S	22	0	0	0.25	S	0.25	S	0.25	S	0.008	S	0.002	S	0.032	S	0.032	S	0.5	S	1	S	0.004	S
ERS12170327	Hi18111	Haemophilus influenzae	blood culture	2017	M	≥60 years	Vestfold og Telemark	f	124	6	NO	NO	NO	NO	NO	NO	NO	S	L	R	N	S	D	S	14	0	0	0.5	S	1	S	1	S	0.032	S	0.008	S	0.064	S	0.064	S	0.5	S	1	S	0.016	S
ERS12170328	Hi18112	Haemophilus influenzae	blood culture	2017	F	25-59 years	Nordland	Non-typeable	84	8	NO	NO	NO	NO	NO	NO	NO	S	L	R	N	S	D	S	18	0	0	0.25	S	0.5	S	1	S	0.016	S	0.016	S	0.064	S	32	R	0.25	S	0.5	S	0.016	S
ERS12170329	Hi18113	Haemophilus influenzae	blood culture	2017	F	≥60 years	Trondelag	Non-typeable	567	18	NO	NO	NO	NO	NO	NO	NO	S	L	R	N	S	D	S	17	0	0	0.25	S	0.25	S	0.5	S	0.016	S	0.002	S	0.032	S	0.032	S	0.25	S	0.5	S	0.004	S
ERS12170330	Hi18114	Haemophilus influenzae	blood culture	2017	F	25-59 years	Vestland	f	124	6	NO	NO	NO	NO	NO	NO	NO	S	L	R	N	S	D	S	13	0	0	0.25	S	0.5	S	1	S	0.032	S	0.016	S	0.032	S	0.032	S	0.25	S	1	S	0.016	S
ERS12170331	Hi18115	Haemophilus influenzae	blood culture	2017	M	≥60 years	Trondelag	Non-typeable	835	8	NO	NO	NO	NO	NO	NO	NO	S	L	R	N	S	D	S	18	0	0	0.25	S	0.5	S	0.5	S	0.008	S	0.002	S	0.064	S	0.016	S	0.5	S	1	S	0.004	S
ERS12170332	Hi18116	Haemophilus influenzae	blood culture	2018	F	≥60 years	Viken	b	6	10	NO	NO	NO	NO	NO	NO	NO	S	L	R	N	S	D	S	16	0	0	0.25	S	0.5	S	1	S	0.016	S	0.004	S	0.064	S	0.064	S	0.5	S	2	S	0.008	S
ERS12170333	Hi18117	Haemophilus influenzae	blood culture	2018	M	≥60 years	Nordland	Non-typeable	367	2	NO	NO	NO	NO	NO	NO	NO	S	L	R	K	S	D	S	6	1	0	1	S	8	R	8	R	0.064	S	0.032	S	0.25	S	1	I	0.5	S	0.032	S	0.016	S
ERS12170334	Hi18118	Haemophilus influenzae	blood culture	2018	F	≥60 years	Vestland	Non-typeable	159	37	NO	NO	NO	NO	NO	NO	NO	S	L	R	N	S	D	S	15	0	0	0.5	S	0.5	S	0.004	S	0.016	S	1	R	0.125	S	0.064	S	0.5	S	1	S	0.008	S	Ceftriaxone MIC=1 is interpreted as an error, sample not rested
ERS12170335	Hi18119	Haemophilus influenzae	blood culture	2018	F	5-24 years	Viken	f	124	6	NO	NO	NO	NO	NO	NO	NO	S	L	R	N	S	D	S	13	0	0	0.5	S	1	S	1	S	0.032	S	0.008	S	0.064	S	0.064	S	0.5	S	2	S	0.016	S
ERS12170336	Hi18120	Haemophilus influenzae	blood culture	2018	M	≥60 years	Vestfold og Telemark	Non-typeable	103	27	YES	NO	NO	NO	NO	NO	NO	S	L	R	N	S	D	S	6	1	1	16	R	1	S	1	S	0.016	S	0.004	S	0.125	S	0.032	S	0.5	S	1	S	0.016	S
ERS12170337	Hi18121	Haemophilus influenzae	blood culture	2018	F	≥60 years	Viken	Non-typeable	160	10	NO	NO	NO	NO	NO	NO	NO	S	L	R	N	S	D	S	16	0	0	0.5	S	1	S	1	S	0.032	S	0.008	S	0.125	S	2	R	0.5	S	1	S	0.016	S
ERS12170338	Hi18122	Haemophilus influenzae	blood culture	2018	M	25-59 years	Vestland	Non-typeable	3	10	NO	NO	NO	NO	NO	NO	NO	S	L	R	N	S	D	S	15	0	0	0.125	S	0.064	S	0.5	S	0.008	S	0.002	S	0.016	S	0.016	S	0.5	S	1	S	0.008	S
ERS12170339	Hi18123	Haemophilus influenzae	blood culture	2018	F	≥60 years	Vestland	Non-typeable	103	27	YES	NO	NO	NO	NO	NO	NO	S	L	R	N	S	D	S	6	1	1	16	R	1	S	1	S	0.016	S	0.004	S	0.125	S	0.032	S	0.5	S	1	S	0.008	S
ERS12170340	Hi18124	Haemophilus influenzae	blood culture	2018	F	0-4 years	Agder	b	118	10	YES	YES	YES	YES	YES	YES	YES	S	L	R	N	S	D	S	6	1	1	2	R	0.5	S	0.5	S	0.016	S	0.004	S	0.064	S	32	R	4	R	8	R	0.004	S	catA2 not detected by AMRFinderPlus or ResFinder, only by additonal sequence analysis
ERS12170341	Hi18125	Haemophilus influenzae	pleural fluid	2018	F	≥60 years	Viken	Non-typeable	2110	50	NO	NO	NO	NO	NO	NO	NO	S	L	R	N	S	D	S	13	0	0	0.5	S	1	S	1	S	0.016	S	0.004	S	0.125	S	0.032	S	0.5	S	2	S	0.016	S
ERS12170342	Hi18126	Haemophilus influenzae	blood culture	2018	M	≥60 years	Rogaland	f	124	6	NO	NO	NO	NO	NO	NO	NO	S	L	R	N	S	D	S	13	0	0	0.5	S	0.5	S	1	S	0.032	S	0.004	S	0.064	S	0.064	S	0.5	S	1	S	0.016	S
ERS12170343	Hi18127	Haemophilus influenzae	blood culture	2018	F	≥60 years	Nordland	Non-typeable	210	37	NO	NO	NO	NO	NO	NO	NO	S	L	R	N	S	D	S	19	0	0	0.5	S	1	S	1	S	0.016	S	0.004	S	0.064	S	0.032	S	0.5	S	1	S	0.008	S
ERS12170344	Hi18128	Haemophilus influenzae	blood culture	2018	M	≥60 years	More og Romsdal	f	124	6	NO	NO	NO	NO	NO	NO	NO	S	L	R	N	S	D	S	16	0	0	0.25	S	0.5	S	1	S	0.032	S	0.008	S	0.064	S	0.032	S	0.5	S	2	S	0.008	S
ERS12170345	Hi18129	Haemophilus influenzae	blood culture	2018	M	≥60 years	Nordland	Non-typeable	12	10	NO	NO	NO	NO	NO	NO	NO	S	L	R	N	S	D	S	missing	missing	missing	missing	missing	missing	missing	missing	missing	missing	missing	missing	missing	missing	missing	missing	missing	missing	missing	missing	missing	missing	missing
ERS12170346	Hi18130	Haemophilus influenzae	blood culture	2018	F	25-59 years	Vestfold og Telemark	Non-typeable	11	27	NO	NO	NO	NO	NO	NO	NO	S	L	R	N	S	D	S	missing	missing	missing	missing	missing	missing	missing	missing	missing	missing	missing	missing	missing	missing	missing	missing	missing	missing	missing	missing	missing	missing	missing
ERS12170347	Hi18131	Haemophilus influenzae	blood culture	2018	F	0-4 years	Agder	Non-typeable	3	10	NO	NO	NO	NO	NO	NO	NO	S	L	R	N	S	D	S	missing	missing	missing	missing	missing	missing	missing	missing	missing	missing	missing	missing	missing	missing	missing	missing	missing	missing	missing	missing	missing	missing	missing
ERS12170348	Hi18134	Haemophilus influenzae	blood culture	2018	F	25-59 years	Innlandet	f	124	6	NO	NO	NO	NO	NO	NO	NO	S	L	R	N	S	D	S	missing	missing	missing	missing	missing	missing	missing	missing	missing	missing	missing	missing	missing	missing	missing	missing	missing	missing	missing	missing	missing	missing	missing
ERS12170349	Hi18135	Haemophilus influenzae	blood culture	2018	F	≥60 years	Vestland	Non-typeable	567	18	NO	NO	NO	NO	NO	NO	NO	S	L	R	N	S	D	S	missing	missing	missing	missing	missing	missing	missing	missing	missing	missing	missing	missing	missing	missing	missing	missing	missing	missing	missing	missing	missing	missing	missing
ERS12170350	Hi18136	Haemophilus influenzae	blood culture	2018	M	25-59 years	Rogaland	a	56	46	NO	NO	NO	NO	NO	NO	NO	S	L	R	N	S	D	S	missing	missing	missing	missing	missing	missing	missing	missing	missing	missing	missing	missing	missing	missing	missing	missing	missing	missing	missing	missing	missing	missing	missing
ERS12170351	Hi18137	Haemophilus influenzae	blood culture	2018	F	25-59 years	More og Romsdal	f	124	6	NO	NO	NO	NO	NO	NO	NO	S	L	R	N	S	D	S	missing	missing	missing	missing	missing	missing	missing	missing	missing	missing	missing	missing	missing	missing	missing	missing	missing	missing	missing	missing	missing	missing	missing
ERS12170352	Hi18138	Haemophilus influenzae	blood culture	2018	M	≥60 years	Innlandet	Non-typeable	107	22	NO	NO	NO	NO	NO	NO	NO	T	F	R	K	S	D	S	missing	missing	missing	missing	missing	missing	missing	missing	missing	missing	missing	missing	missing	missing	missing	missing	missing	missing	missing	missing	missing	missing	missing
ERS12170353	Hi18139	Haemophilus influenzae	blood culture	2018	M	≥60 years	Vestfold og Telemark	Non-typeable	103	27	YES	NO	NO	NO	NO	NO	NO	S	L	R	N	S	D	S	missing	missing	missing	missing	missing	missing	missing	missing	missing	missing	missing	missing	missing	missing	missing	missing	missing	missing	missing	missing	missing	missing	missing
ERS12170354	Hi18140	Haemophilus influenzae	blood culture	2018	F	25-59 years	Trondelag	Non-typeable	408	8	NO	NO	NO	NO	NO	NO	NO	S	L	R	N	S	D	S	missing	missing	missing	missing	missing	missing	missing	missing	missing	missing	missing	missing	missing	missing	missing	missing	missing	missing	missing	missing	missing	missing	missing
ERS12170355	Hi18141	Haemophilus influenzae	blood culture	2018	F	25-59 years	Viken	Non-typeable	2377	156	YES	NO	NO	NO	NO	NO	NO	S	L	R	N	S	D	S	missing	missing	missing	missing	missing	missing	missing	missing	missing	missing	missing	missing	missing	missing	missing	missing	missing	missing	missing	missing	missing	missing	missing
ERS12170356	Hi18142	Haemophilus influenzae	blood culture	2018	F	≥60 years	Rogaland	Non-typeable	472	10	NO	NO	NO	NO	NO	NO	NO	S	L	R	N	S	D	S	missing	missing	missing	missing	missing	missing	missing	missing	missing	missing	missing	missing	missing	missing	missing	missing	missing	missing	missing	missing	missing	missing	missing
ERS12170357	Hi18144	Haemophilus influenzae	cerebrospinal fluid	2018	M	0-4 years	Agder	b	6	10	NO	NO	NO	NO	NO	NO	NO	S	L	R	N	S	D	S	missing	missing	missing	missing	missing	missing	missing	missing	missing	missing	missing	missing	missing	missing	missing	missing	missing	missing	missing	missing	missing	missing	missing
ERS12170358	Hi18145	Haemophilus influenzae	blood culture	2018	M	≥60 years	More og Romsdal	Non-typeable	513	31	NO	NO	NO	NO	NO	NO	NO	S	L	R	N	S	D	S	missing	missing	missing	missing	missing	missing	missing	missing	missing	missing	missing	missing	missing	missing	missing	missing	missing	missing	missing	missing	missing	missing	missing
ERS12170359	Hi18146	Haemophilus influenzae	blood culture	2018	F	≥60 years	Trondelag	Non-typeable	103	27	YES	NO	NO	NO	NO	NO	NO	S	L	R	N	S	D	S	missing	missing	missing	missing	missing	missing	missing	missing	missing	missing	missing	missing	missing	missing	missing	missing	missing	missing	missing	missing	missing	missing	missing
ERS12170360	Hi18147	Haemophilus influenzae	blood culture	2018	F	≥60 years	Vestland	f	124	6	NO	NO	NO	NO	NO	NO	NO	S	L	R	N	S	D	S	missing	missing	missing	missing	missing	missing	missing	missing	missing	missing	missing	missing	missing	missing	missing	missing	missing	missing	missing	missing	missing	missing	missing
ERS12170361	Hi18148	Haemophilus influenzae	blood culture	2018	M	≥60 years	Vestland	Non-typeable	34	71	NO	NO	NO	NO	NO	NO	NO	S	L	R	K	S	D	S	missing	missing	missing	missing	missing	missing	missing	missing	missing	missing	missing	missing	missing	missing	missing	missing	missing	missing	missing	missing	missing	missing	missing
ERS12170362	Hi18149	Haemophilus influenzae	blood culture	2018	M	0-4 years	Viken	b	6	10	NO	NO	NO	NO	NO	NO	NO	S	L	R	N	S	D	S	missing	missing	missing	missing	missing	missing	missing	missing	missing	missing	missing	missing	missing	missing	missing	missing	missing	missing	missing	missing	missing	missing	missing
ERS12170363	Hi18150	Haemophilus influenzae	blood culture	2018	F	≥60 years	Trondelag	f	124	6	NO	NO	NO	NO	NO	NO	NO	S	L	R	N	S	D	S	missing	missing	missing	missing	missing	missing	missing	missing	missing	missing	missing	missing	missing	missing	missing	missing	missing	missing	missing	missing	missing	missing	missing
ERS12170364	Hi18151	Haemophilus influenzae	blood culture	2018	F	≥60 years	Oslo	b	6	10	NO	NO	NO	NO	NO	NO	NO	S	L	R	N	S	D	S	missing	missing	missing	missing	missing	missing	missing	missing	missing	missing	missing	missing	missing	missing	missing	missing	missing	missing	missing	missing	missing	missing	missing
ERS12170365	Hi18152	Haemophilus influenzae	blood culture	2018	M	≥60 years	Vestland	Non-typeable	11	215	NO	NO	NO	NO	NO	NO	NO	S	L	R	K	S	D	S	missing	missing	missing	missing	missing	missing	missing	missing	missing	missing	missing	missing	missing	missing	missing	missing	missing	missing	missing	missing	missing	missing	missing
ERS12170366	Hi18153	Haemophilus influenzae	blood culture	2018	M	≥60 years	Rogaland	Non-typeable	3	10	NO	NO	NO	NO	NO	NO	NO	S	L	R	N	S	D	S	missing	missing	missing	missing	missing	missing	missing	missing	missing	missing	missing	missing	missing	missing	missing	missing	missing	missing	missing	missing	missing	missing	missing
ERS12170367	Hi18154	Haemophilus influenzae	blood culture	2018	F	25-59 years	Viken	b	6	10	NO	NO	NO	NO	NO	NO	NO	S	L	R	N	S	D	S	missing	missing	missing	missing	missing	missing	missing	missing	missing	missing	missing	missing	missing	missing	missing	missing	missing	missing	missing	missing	missing	missing	missing
ERS12170368	Hi18155	Haemophilus influenzae	blood culture	2018	F	≥60 years	Oslo	f	124	6	NO	NO	NO	NO	NO	NO	NO	S	L	R	N	S	D	S	missing	missing	missing	missing	missing	missing	missing	missing	missing	missing	missing	missing	missing	missing	missing	missing	missing	missing	missing	missing	missing	missing	missing
ERS12170369	Hi18156	Haemophilus influenzae	blood culture	2018	M	≥60 years	Oslo	Non-typeable	155	15	NO	NO	NO	NO	NO	NO	NO	S	L	R	N	S	D	S	missing	missing	missing	missing	missing	missing	missing	missing	missing	missing	missing	missing	missing	missing	missing	missing	missing	missing	missing	missing	missing	missing	missing
ERS12170370	Hi18157	Haemophilus influenzae	blood culture	2018	M	0-4 years	Innlandet	Non-typeable	2	8	NO	NO	NO	NO	NO	NO	NO	S	L	R	N	S	D	S	missing	missing	missing	missing	missing	missing	missing	missing	missing	missing	missing	missing	missing	missing	missing	missing	missing	missing	missing	missing	missing	missing	missing
ERS12170371	Hi18158	Haemophilus influenzae	blood culture	2018	M	25-59 years	Innlandet	Non-typeable	334	27	NO	NO	NO	NO	NO	NO	NO	S	L	R	N	S	D	S	missing	missing	missing	missing	missing	missing	missing	missing	missing	missing	missing	missing	missing	missing	missing	missing	missing	missing	missing	missing	missing	missing	missing
ERS12170372	Hi18159	Haemophilus influenzae	blood culture	2018	F	25-59 years	Troms og Finnmark	Non-typeable	183	10	NO	NO	NO	NO	NO	NO	NO	S	L	R	N	S	D	S	missing	missing	missing	missing	missing	missing	missing	missing	missing	missing	missing	missing	missing	missing	missing	missing	missing	missing	missing	missing	missing	missing	missing
ERS12170373	Hi18160	Haemophilus influenzae	blood culture	2018	M	≥60 years	Vestland	Non-typeable	210	37	NO	NO	NO	NO	NO	NO	NO	S	L	R	N	S	D	S	missing	missing	missing	missing	missing	missing	missing	missing	missing	missing	missing	missing	missing	missing	missing	missing	missing	missing	missing	missing	missing	missing	missing
ERS12170374	Hi18161	Haemophilus influenzae	blood culture	2018	F	25-59 years	Rogaland	Non-typeable	41	34	NO	NO	NO	NO	NO	NO	NO	S	L	R	N	S	D	S	missing	missing	missing	missing	missing	missing	missing	missing	missing	missing	missing	missing	missing	missing	missing	missing	missing	missing	missing	missing	missing	missing	missing
ERS12170375	Hi18162	Haemophilus influenzae	blood culture	2018	F	25-59 years	Viken	Non-typeable	388	12	YES	NO	NO	NO	NO	NO	NO	S	L	R	N	S	D	S	missing	missing	missing	missing	missing	missing	missing	missing	missing	missing	missing	missing	missing	missing	missing	missing	missing	missing	missing	missing	missing	missing	missing
ERS12170376	Hi18163	Haemophilus influenzae	blood culture	2018	F	≥60 years	Viken	Non-typeable	1859	43	NO	NO	NO	NO	NO	NO	NO	S	L	R	K	L	N	I	missing	missing	missing	missing	missing	missing	missing	missing	missing	missing	missing	missing	missing	missing	missing	missing	missing	missing	missing	missing	missing	missing	missing
ERS12170377	Hi18164	Haemophilus influenzae	blood culture	2018	F	25-59 years	Nordland	Non-typeable	14	1	NO	NO	NO	NO	NO	NO	NO	S	L	R	K	S	D	S	missing	missing	missing	missing	missing	missing	missing	missing	missing	missing	missing	missing	missing	missing	missing	missing	missing	missing	missing	missing	missing	missing	missing
ERS12170378	Hi18165	Haemophilus influenzae	blood culture	2018	F	5-24 years	Troms og Finnmark	Non-typeable	2378	37	NO	NO	NO	NO	NO	NO	NO	S	L	R	N	S	D	S	missing	missing	missing	missing	missing	missing	missing	missing	missing	missing	missing	missing	missing	missing	missing	missing	missing	missing	missing	missing	missing	missing	missing
ERS12170379	Hi18167	Haemophilus influenzae	blood culture	2018	M	≥60 years	Agder	Non-typeable	103	27	YES	NO	NO	NO	NO	NO	NO	S	L	R	N	S	D	S	missing	missing	missing	missing	missing	missing	missing	missing	missing	missing	missing	missing	missing	missing	missing	missing	missing	missing	missing	missing	missing	missing	missing
ERS12170380	Hi19169	Haemophilus influenzae	cerebrospinal fluid	2019	F	0-4 years	Viken	b	6	10	NO	NO	NO	NO	NO	NO	NO	S	L	R	N	S	D	S	missing	missing	missing	missing	missing	missing	missing	missing	missing	missing	missing	missing	missing	missing	missing	missing	missing	missing	missing	missing	missing	missing	missing
ERS12170381	Hi19171	Haemophilus influenzae	blood culture	2019	M	0-4 years	Trondelag	b	1721	10	YES	YES	YES	YES	YES	YES	YES	S	L	R	N	S	D	S	missing	missing	missing	missing	missing	missing	missing	missing	missing	missing	missing	missing	missing	missing	missing	missing	missing	missing	missing	missing	missing	missing	missing
ERS12170382	Hi19172	Haemophilus influenzae	blood culture	2017	F	≥60 years	Viken	a	23	46	NO	NO	NO	NO	NO	NO	NO	S	L	R	N	S	D	S	20	0	0	0.25	S	0.25	S	0.5	S	0.008	S	0.002	S	0.032	S	0.032	S	0.25	S	1	S	0.008	S
ERS12170383	Hi19174	Haemophilus influenzae	blood culture	2018	F	25-59 years	Nordland	Non-typeable	155	15	NO	NO	NO	NO	NO	NO	NO	S	L	R	N	S	D	S	missing	missing	missing	missing	missing	missing	missing	missing	missing	missing	missing	missing	missing	missing	missing	missing	missing	missing	missing	missing	missing	missing	missing
ERS12170384	Hi19175	Haemophilus influenzae	blood culture	2018	F	≥60 years	Nordland	Non-typeable	210	37	NO	NO	NO	NO	NO	NO	NO	S	L	R	N	S	D	S	missing	missing	missing	missing	missing	missing	missing	missing	missing	missing	missing	missing	missing	missing	missing	missing	missing	missing	missing	missing	missing	missing	missing
ERS12170385	Hi19176	Haemophilus influenzae	blood culture	2018	M	≥60 years	Viken	f	124	6	NO	NO	NO	NO	NO	NO	NO	S	L	R	N	S	D	S	missing	missing	missing	missing	missing	missing	missing	missing	missing	missing	missing	missing	missing	missing	missing	missing	missing	missing	missing	missing	missing	missing	missing
ERS12170386	Hi19177	Haemophilus influenzae	blood culture	2019	F	25-59 years	Viken	Non-typeable	103	27	YES	NO	NO	NO	NO	NO	NO	S	L	R	N	S	D	S	missing	missing	missing	missing	missing	missing	missing	missing	missing	missing	missing	missing	missing	missing	missing	missing	missing	missing	missing	missing	missing	missing	missing
ERS12170387	Hi19178	Haemophilus influenzae	blood culture	2019	F	≥60 years	Viken	a	529	6	NO	NO	NO	NO	NO	NO	NO	S	L	R	N	S	D	S	missing	missing	missing	missing	missing	missing	missing	missing	missing	missing	missing	missing	missing	missing	missing	missing	missing	missing	missing	missing	missing	missing	missing
ERS12170388	Hi19179	Haemophilus influenzae	blood culture	2019	M	≥60 years	Vestfold og Telemark	Non-typeable	159	37	NO	NO	NO	NO	NO	NO	NO	S	L	R	N	S	D	S	missing	missing	missing	missing	missing	missing	missing	missing	missing	missing	missing	missing	missing	missing	missing	missing	missing	missing	missing	missing	missing	missing	missing
ERS12170389	Hi19180	Haemophilus influenzae	blood culture	2019	F	≥60 years	Troms og Finnmark	Non-typeable	1202	5	NO	NO	NO	NO	NO	NO	NO	S	L	R	K	S	D	S	missing	missing	missing	missing	missing	missing	missing	missing	missing	missing	missing	missing	missing	missing	missing	missing	missing	missing	missing	missing	missing	missing	missing
ERS12170390	Hi19181	Haemophilus influenzae	blood culture	2019	M	≥60 years	Vestfold og Telemark	f	124	6	NO	NO	NO	NO	NO	NO	NO	S	L	R	N	S	D	S	missing	missing	missing	missing	missing	missing	missing	missing	missing	missing	missing	missing	missing	missing	missing	missing	missing	missing	missing	missing	missing	missing	missing
ERS12170391	Hi19182	Haemophilus influenzae	blood culture	2019	F	≥60 years	Agder	Non-typeable	103	27	YES	NO	NO	NO	NO	NO	NO	S	L	R	N	S	D	S	missing	missing	missing	missing	missing	missing	missing	missing	missing	missing	missing	missing	missing	missing	missing	missing	missing	missing	missing	missing	missing	missing	missing
ERS12170392	Hi19183	Haemophilus influenzae	blood culture	2019	F	25-59 years	Viken	Non-typeable	165	29	YES	NO	NO	NO	NO	NO	NO	S	L	R	N	S	D	S	missing	missing	missing	missing	missing	missing	missing	missing	missing	missing	missing	missing	missing	missing	missing	missing	missing	missing	missing	missing	missing	missing	missing
ERS12170393	Hi19184	Haemophilus influenzae	blood culture	2019	M	0-4 years	Viken	Non-typeable	12	48	NO	NO	NO	NO	NO	NO	NO	S	L	R	K	S	D	S	missing	missing	missing	missing	missing	missing	missing	missing	missing	missing	missing	missing	missing	missing	missing	missing	missing	missing	missing	missing	missing	missing	missing
ERS12170394	Hi19185	Haemophilus influenzae	blood culture	2019	F	≥60 years	Innlandet	Non-typeable	105	8	NO	NO	NO	NO	NO	NO	NO	S	L	R	N	S	D	S	missing	missing	missing	missing	missing	missing	missing	missing	missing	missing	missing	missing	missing	missing	missing	missing	missing	missing	missing	missing	missing	missing	missing
ERS12170395	Hi19186	Haemophilus influenzae	blood culture	2019	F	≥60 years	More og Romsdal	Non-typeable	276	37	NO	NO	NO	NO	NO	NO	NO	S	L	R	N	S	D	S	missing	missing	missing	missing	missing	missing	missing	missing	missing	missing	missing	missing	missing	missing	missing	missing	missing	missing	missing	missing	missing	missing	missing
ERS12170396	Hi19187	Haemophilus influenzae	blood culture	2019	M	5-24 years	Viken	Non-typeable	266	18	NO	NO	NO	NO	NO	NO	NO	S	L	R	N	S	D	S	missing	missing	missing	missing	missing	missing	missing	missing	missing	missing	missing	missing	missing	missing	missing	missing	missing	missing	missing	missing	missing	missing	missing
ERS12170397	Hi19188	Haemophilus influenzae	blood culture	2019	F	≥60 years	Viken	Non-typeable	835	8	NO	NO	NO	NO	NO	NO	NO	S	L	R	N	S	D	S	missing	missing	missing	missing	missing	missing	missing	missing	missing	missing	missing	missing	missing	missing	missing	missing	missing	missing	missing	missing	missing	missing	missing
ERS12170398	Hi19189	Haemophilus influenzae	blood culture	2019	F	≥60 years	Viken	e	386	23	NO	NO	NO	NO	NO	NO	NO	S	L	R	K	S	D	S	missing	missing	missing	missing	missing	missing	missing	missing	missing	missing	missing	missing	missing	missing	missing	missing	missing	missing	missing	missing	missing	missing	missing
ERS12170399	Hi19190	Haemophilus influenzae	blood culture	2019	F	≥60 years	Trondelag	Non-typeable	155	15	NO	NO	NO	NO	NO	NO	NO	S	L	R	N	S	D	S	missing	missing	missing	missing	missing	missing	missing	missing	missing	missing	missing	missing	missing	missing	missing	missing	missing	missing	missing	missing	missing	missing	missing
ERS12170400	Hi19191	Haemophilus influenzae	blood culture	2019	M	25-59 years	Viken	Non-typeable	2127	8	NO	NO	NO	NO	NO	NO	NO	S	L	R	N	S	D	S	missing	missing	missing	missing	missing	missing	missing	missing	missing	missing	missing	missing	missing	missing	missing	missing	missing	missing	missing	missing	missing	missing	missing
ERS12170401	Hi19192	Haemophilus influenzae	blood culture	2019	F	25-59 years	Viken	Non-typeable	165	29	YES	NO	NO	NO	NO	NO	NO	S	L	R	N	S	D	S	missing	missing	missing	missing	missing	missing	missing	missing	missing	missing	missing	missing	missing	missing	missing	missing	missing	missing	missing	missing	missing	missing	missing
ERS12170402	Hi19193	Haemophilus influenzae	cerebrospinal fluid	2019	F	≥60 years	Rogaland	Non-typeable	1034	1	NO	NO	NO	NO	NO	NO	NO	S	L	R	K	S	D	S	missing	missing	missing	missing	missing	missing	missing	missing	missing	missing	missing	missing	missing	missing	missing	missing	missing	missing	missing	missing	missing	missing	missing
ERS12170403	Hi19195	Haemophilus influenzae	blood culture	2019	F	≥60 years	Vestfold og Telemark	Non-typeable	962	8	NO	NO	NO	NO	NO	NO	NO	S	L	R	N	S	D	S	missing	missing	missing	missing	missing	missing	missing	missing	missing	missing	missing	missing	missing	missing	missing	missing	missing	missing	missing	missing	missing	missing	missing
ERS12170404	Hi19196	Haemophilus influenzae	blood culture	2019	F	25-59 years	Viken	Non-typeable	425	39	NO	NO	NO	NO	NO	NO	NO	S	L	R	N	S	D	S	missing	missing	missing	missing	missing	missing	missing	missing	missing	missing	missing	missing	missing	missing	missing	missing	missing	missing	missing	missing	missing	missing	missing
ERS12170405	Hi19197	Haemophilus influenzae	blood culture	2019	F	25-59 years	Oslo	Non-typeable	105	37	NO	NO	NO	NO	NO	NO	NO	S	L	R	N	S	D	S	missing	missing	missing	missing	missing	missing	missing	missing	missing	missing	missing	missing	missing	missing	missing	missing	missing	missing	missing	missing	missing	missing	missing
ERS12170406	Hi19198	Haemophilus influenzae	blood culture	2019	F	≥60 years	Agder	Non-typeable	427	135	NO	NO	NO	NO	NO	NO	NO	S	L	R	N	S	D	S	missing	missing	missing	missing	missing	missing	missing	missing	missing	missing	missing	missing	missing	missing	missing	missing	missing	missing	missing	missing	missing	missing	missing
ERS12170407	Hi19199	Haemophilus influenzae	blood culture	2019	F	25-59 years	Viken	a	23	46	NO	NO	NO	NO	NO	NO	NO	S	L	R	N	S	D	S	missing	missing	missing	missing	missing	missing	missing	missing	missing	missing	missing	missing	missing	missing	missing	missing	missing	missing	missing	missing	missing	missing	missing
ERS12170408	Hi19200	Haemophilus influenzae	blood culture	2019	M	≥60 years	Viken	Non-typeable	139	10	NO	NO	NO	NO	NO	NO	NO	S	L	R	N	S	D	S	missing	missing	missing	missing	missing	missing	missing	missing	missing	missing	missing	missing	missing	missing	missing	missing	missing	missing	missing	missing	missing	missing	missing
ERS12170409	Hi19201	Haemophilus influenzae	blood culture	2019	M	≥60 years	Innlandet	Non-typeable	159	37	NO	NO	NO	NO	NO	NO	NO	S	L	R	N	S	D	S	missing	missing	missing	missing	missing	missing	missing	missing	missing	missing	missing	missing	missing	missing	missing	missing	missing	missing	missing	missing	missing	missing	missing
ERS12170410	Hi19202	Haemophilus influenzae	blood culture	2019	M	25-59 years	Innlandet	Non-typeable	1445	126	NO	NO	NO	NO	NO	NO	NO	S	L	R	N	S	D	S	missing	missing	missing	missing	missing	missing	missing	missing	missing	missing	missing	missing	missing	missing	missing	missing	missing	missing	missing	missing	missing	missing	missing
ERS12170411	Hi19203	Haemophilus influenzae	blood culture	2019	F	≥60 years	Rogaland	Non-typeable	103	27	YES	NO	NO	NO	NO	NO	NO	S	L	R	N	S	D	S	missing	missing	missing	missing	missing	missing	missing	missing	missing	missing	missing	missing	missing	missing	missing	missing	missing	missing	missing	missing	missing	missing	missing
ERS12170412	Hi19204	Haemophilus influenzae	blood culture	2019	M	≥60 years	Vestfold og Telemark	Non-typeable	2128	106	NO	NO	NO	NO	NO	NO	NO	S	L	R	N	S	D	S	missing	missing	missing	missing	missing	missing	missing	missing	missing	missing	missing	missing	missing	missing	missing	missing	missing	missing	missing	missing	missing	missing	missing
ERS12170413	Hi19205	Haemophilus influenzae	blood culture	2019	M	25-59 years	Vestland	Non-typeable	14	1	NO	NO	NO	NO	NO	NO	NO	S	L	R	K	S	D	S	missing	missing	missing	missing	missing	missing	missing	missing	missing	missing	missing	missing	missing	missing	missing	missing	missing	missing	missing	missing	missing	missing	missing
ERS12170414	Hi19206	Haemophilus influenzae	blood culture	2019	F	≥60 years	Viken	Non-typeable	425	39	NO	NO	NO	NO	NO	NO	NO	S	L	R	N	S	D	S	missing	missing	missing	missing	missing	missing	missing	missing	missing	missing	missing	missing	missing	missing	missing	missing	missing	missing	missing	missing	missing	missing	missing
ERS12170415	Hi19207	Haemophilus influenzae	blood culture	2019	M	25-59 years	Viken	e	18	55	NO	NO	NO	NO	NO	NO	NO	S	L	R	N	S	D	S	missing	missing	missing	missing	missing	missing	missing	missing	missing	missing	missing	missing	missing	missing	missing	missing	missing	missing	missing	missing	missing	missing	missing
ERS12170416	Hi19208	Haemophilus influenzae	blood culture	2019	F	≥60 years	Innlandet	Non-typeable	134	27	NO	NO	NO	NO	NO	NO	NO	S	L	R	N	S	D	S	missing	missing	missing	missing	missing	missing	missing	missing	missing	missing	missing	missing	missing	missing	missing	missing	missing	missing	missing	missing	missing	missing	missing
ERS12170417	Hi19209	Haemophilus influenzae	blood culture	2019	M	25-59 years	Innlandet	Non-typeable	2139	34	NO	NO	NO	NO	NO	NO	NO	S	L	R	N	S	D	S	missing	missing	missing	missing	missing	missing	missing	missing	missing	missing	missing	missing	missing	missing	missing	missing	missing	missing	missing	missing	missing	missing	missing
ERS12170418	Hi19210	Haemophilus influenzae	blood culture	2019	F	25-59 years	Viken	Non-typeable	1370	37	NO	NO	NO	NO	NO	NO	NO	S	L	R	N	S	D	S	missing	missing	missing	missing	missing	missing	missing	missing	missing	missing	missing	missing	missing	missing	missing	missing	missing	missing	missing	missing	missing	missing	missing
ERS12170419	Hi19211	Haemophilus influenzae	blood culture	2019	F	25-59 years	Vestfold og Telemark	b	6	10	NO	NO	NO	NO	NO	NO	NO	S	L	R	N	S	D	S	missing	missing	missing	missing	missing	missing	missing	missing	missing	missing	missing	missing	missing	missing	missing	missing	missing	missing	missing	missing	missing	missing	missing
ERS12170420	Hi19212	Haemophilus influenzae	blood culture	2019	F	≥60 years	Agder	Non-typeable	652	63	NO	NO	NO	NO	NO	NO	NO	S	L	R	N	S	D	S	missing	missing	missing	missing	missing	missing	missing	missing	missing	missing	missing	missing	missing	missing	missing	missing	missing	missing	missing	missing	missing	missing	missing
ERS12170421	Hi19213	Haemophilus influenzae	blood culture	2019	F	≥60 years	Vestfold og Telemark	b	95	10	NO	NO	NO	NO	NO	NO	NO	S	L	R	N	S	D	S	missing	missing	missing	missing	missing	missing	missing	missing	missing	missing	missing	missing	missing	missing	missing	missing	missing	missing	missing	missing	missing	missing	missing
ERS12170422	Hi19214	Haemophilus influenzae	blood culture	2019	F	≥60 years	Vestfold og Telemark	Non-typeable	567	18	NO	NO	NO	NO	NO	NO	NO	S	L	R	N	S	D	S	missing	missing	missing	missing	missing	missing	missing	missing	missing	missing	missing	missing	missing	missing	missing	missing	missing	missing	missing	missing	missing	missing	missing
ERS12170423	Hi19215	Haemophilus influenzae	blood culture	2019	F	25-59 years	Innlandet	Non-typeable	183	10	NO	NO	NO	NO	NO	NO	NO	S	L	R	N	S	D	S	missing	missing	missing	missing	missing	missing	missing	missing	missing	missing	missing	missing	missing	missing	missing	missing	missing	missing	missing	missing	missing	missing	missing
ERS12170424	Hi19216	Haemophilus influenzae	blood culture	2019	F	≥60 years	Oslo	Non-typeable	834	23	NO	NO	NO	NO	NO	NO	NO	S	L	R	K	S	D	S	missing	missing	missing	missing	missing	missing	missing	missing	missing	missing	missing	missing	missing	missing	missing	missing	missing	missing	missing	missing	missing	missing	missing
ERS12170425	Hi19217	Haemophilus influenzae	blood culture	2019	M	≥60 years	Innlandet	Non-typeable	103	27	YES	NO	NO	NO	NO	NO	NO	S	L	R	N	S	D	S	missing	missing	missing	missing	missing	missing	missing	missing	missing	missing	missing	missing	missing	missing	missing	missing	missing	missing	missing	missing	missing	missing	missing
ERS12170426	Hi19218	Haemophilus influenzae	blood culture	2019	F	25-59 years	Oslo	Non-typeable	834	23	NO	NO	NO	NO	NO	NO	NO	S	L	R	K	S	D	S	missing	missing	missing	missing	missing	missing	missing	missing	missing	missing	missing	missing	missing	missing	missing	missing	missing	missing	missing	missing	missing	missing	missing
ERS12170427	Hi19219	Haemophilus influenzae	blood culture	2019	F	≥60 years	Vestland	f	2201	6	NO	NO	NO	NO	NO	NO	NO	S	L	R	N	S	D	S	missing	missing	missing	missing	missing	missing	missing	missing	missing	missing	missing	missing	missing	missing	missing	missing	missing	missing	missing	missing	missing	missing	missing
ERS12170428	Hi19220	Haemophilus influenzae	blood culture	2019	F	≥60 years	Viken	f	124	6	NO	NO	NO	NO	NO	NO	NO	S	L	R	N	S	D	S	missing	missing	missing	missing	missing	missing	missing	missing	missing	missing	missing	missing	missing	missing	missing	missing	missing	missing	missing	missing	missing	missing	missing
ERS12170429	Hi19221	Haemophilus influenzae	blood culture	2019	F	0-4 years	Rogaland	b	6	10	NO	NO	NO	NO	NO	NO	NO	S	L	R	N	S	D	S	missing	missing	missing	missing	missing	missing	missing	missing	missing	missing	missing	missing	missing	missing	missing	missing	missing	missing	missing	missing	missing	missing	missing
ERS12170430	Hi19222	Haemophilus influenzae	peritoneal dialysis fluid	2019	F	25-59 years	Viken	Non-typeable	245	4	NO	NO	NO	NO	NO	NO	NO	S	L	R	N	S	D	S	missing	missing	missing	missing	missing	missing	missing	missing	missing	missing	missing	missing	missing	missing	missing	missing	missing	missing	missing	missing	missing	missing	missing
ERS12170431	Hi19224	Haemophilus influenzae	blood culture	2019	M	≥60 years	Trondelag	Non-typeable	134	27	NO	NO	NO	NO	NO	NO	NO	S	L	R	N	S	D	S	missing	missing	missing	missing	missing	missing	missing	missing	missing	missing	missing	missing	missing	missing	missing	missing	missing	missing	missing	missing	missing	missing	missing
ERS12170432	Hi19225	Haemophilus influenzae	blood culture	2019	M	≥60 years	Innlandet	Non-typeable	204	8	NO	NO	NO	NO	NO	NO	NO	S	L	R	N	S	D	S	missing	missing	missing	missing	missing	missing	missing	missing	missing	missing	missing	missing	missing	missing	missing	missing	missing	missing	missing	missing	missing	missing	missing
ERS12170433	Hi19226	Haemophilus influenzae	blood culture	2019	F	≥60 years	Innlandet	f	124	6	NO	NO	NO	NO	NO	NO	NO	S	L	R	N	S	D	S	missing	missing	missing	missing	missing	missing	missing	missing	missing	missing	missing	missing	missing	missing	missing	missing	missing	missing	missing	missing	missing	missing	missing
ERS12170434	Hi19227	Haemophilus influenzae	blood culture	2019	F	≥60 years	Vestland	Non-typeable	697	4	NO	NO	NO	NO	NO	NO	NO	S	L	R	N	S	D	S	missing	missing	missing	missing	missing	missing	missing	missing	missing	missing	missing	missing	missing	missing	missing	missing	missing	missing	missing	missing	missing	missing	missing
ERS12170435	Hi19228	Haemophilus influenzae	blood culture	2019	F	≥60 years	More og Romsdal	Non-typeable	11	27	NO	NO	NO	NO	NO	NO	NO	S	L	R	N	S	D	S	missing	missing	missing	missing	missing	missing	missing	missing	missing	missing	missing	missing	missing	missing	missing	missing	missing	missing	missing	missing	missing	missing	missing
ERS12170436	Hi19229	Haemophilus influenzae	blood culture	2019	M	25-59 years	More og Romsdal	Non-typeable	103	27	YES	NO	NO	NO	NO	NO	NO	S	L	R	N	S	D	S	missing	missing	missing	missing	missing	missing	missing	missing	missing	missing	missing	missing	missing	missing	missing	missing	missing	missing	missing	missing	missing	missing	missing
ERS12170437	Hi19230	Haemophilus influenzae	blood culture	2019	M	0-4 years	Viken	b	6	10	NO	NO	NO	NO	NO	NO	NO	S	L	R	N	S	D	S	missing	missing	missing	missing	missing	missing	missing	missing	missing	missing	missing	missing	missing	missing	missing	missing	missing	missing	missing	missing	missing	missing	missing
ERS12170438	Hi19231	Haemophilus influenzae	blood culture	2019	M	≥60 years	Viken	Non-typeable	103	27	YES	NO	NO	NO	NO	NO	NO	S	L	R	N	S	D	S	missing	missing	missing	missing	missing	missing	missing	missing	missing	missing	missing	missing	missing	missing	missing	missing	missing	missing	missing	missing	missing	missing	missing
ERS12170439	Hi19232	Haemophilus influenzae	blood culture	2019	F	≥60 years	More og Romsdal	Non-typeable	425	39	NO	NO	NO	NO	NO	NO	NO	S	L	R	N	S	D	S	missing	missing	missing	missing	missing	missing	missing	missing	missing	missing	missing	missing	missing	missing	missing	missing	missing	missing	missing	missing	missing	missing	missing
ERS12170440	Hi19233	Haemophilus influenzae	blood culture	2019	F	≥60 years	Agder	Non-typeable	210	37	NO	NO	NO	NO	NO	NO	NO	S	L	R	N	S	D	S	missing	missing	missing	missing	missing	missing	missing	missing	missing	missing	missing	missing	missing	missing	missing	missing	missing	missing	missing	missing	missing	missing	missing
ERS12170441	Hi19234	Haemophilus influenzae	blood culture	2019	M	0-4 years	Innlandet	Non-typeable	14	1	NO	NO	NO	NO	NO	NO	NO	S	L	R	K	S	D	S	missing	missing	missing	missing	missing	missing	missing	missing	missing	missing	missing	missing	missing	missing	missing	missing	missing	missing	missing	missing	missing	missing	missing
ERS12170442	Hi19235	Haemophilus influenzae	blood culture	2019	M	≥60 years	Innlandet	Non-typeable	84	9	NO	NO	NO	NO	NO	NO	NO	S	L	R	K	S	D	S	missing	missing	missing	missing	missing	missing	missing	missing	missing	missing	missing	missing	missing	missing	missing	missing	missing	missing	missing	missing	missing	missing	missing
ERS12170443	Hi19236	Haemophilus influenzae	blood culture	2019	F	≥60 years	Oslo	Non-typeable	159	13	NO	NO	NO	NO	NO	NO	NO	S	L	R	K	S	D	S	missing	missing	missing	missing	missing	missing	missing	missing	missing	missing	missing	missing	missing	missing	missing	missing	missing	missing	missing	missing	missing	missing	missing
ERS12170444	Hi19237	Haemophilus influenzae	blood culture	2019	F	5-24 years	Rogaland	b	6	10	NO	NO	NO	NO	NO	NO	NO	S	L	R	N	S	D	S	missing	missing	missing	missing	missing	missing	missing	missing	missing	missing	missing	missing	missing	missing	missing	missing	missing	missing	missing	missing	missing	missing	missing
ERS12170445	Hi19238	Haemophilus influenzae	blood culture	2019	F	≥60 years	Trondelag	Non-typeable	105	37	NO	NO	NO	NO	NO	NO	NO	S	L	R	N	S	D	S	missing	missing	missing	missing	missing	missing	missing	missing	missing	missing	missing	missing	missing	missing	missing	missing	missing	missing	missing	missing	missing	missing	missing
ERS12170446	Hi19240	Haemophilus influenzae	blood culture	2019	M	≥60 years	Viken	Non-typeable	567	18	NO	NO	NO	NO	NO	NO	NO	S	L	R	N	S	D	S	missing	missing	missing	missing	missing	missing	missing	missing	missing	missing	missing	missing	missing	missing	missing	missing	missing	missing	missing	missing	missing	missing	missing
ERS12170447	Hi19241	Haemophilus influenzae	blood culture	2019	M	≥60 years	Oslo	Non-typeable	103	27	YES	NO	NO	NO	NO	NO	NO	S	L	R	N	S	D	S	missing	missing	missing	missing	missing	missing	missing	missing	missing	missing	missing	missing	missing	missing	missing	missing	missing	missing	missing	missing	missing	missing	missing
ERS12170448	Hi19242	Haemophilus influenzae	blood culture	2019	M	25-59 years	Viken	Non-typeable	210	37	NO	NO	NO	NO	NO	NO	NO	S	L	R	N	S	D	S	missing	missing	missing	missing	missing	missing	missing	missing	missing	missing	missing	missing	missing	missing	missing	missing	missing	missing	missing	missing	missing	missing	missing
ERS12170449	Hi19243	Haemophilus influenzae	blood culture	2019	F	25-59 years	Agder	Non-typeable	146	126	NO	NO	NO	NO	NO	NO	NO	S	L	R	N	S	D	S	missing	missing	missing	missing	missing	missing	missing	missing	missing	missing	missing	missing	missing	missing	missing	missing	missing	missing	missing	missing	missing	missing	missing
ERS12170450	Hi19244	Haemophilus influenzae	blood culture	2019	F	25-59 years	Innlandet	Non-typeable	57	8	NO	NO	NO	NO	NO	NO	NO	S	L	R	N	S	D	S	missing	missing	missing	missing	missing	missing	missing	missing	missing	missing	missing	missing	missing	missing	missing	missing	missing	missing	missing	missing	missing	missing	missing
ERS12170451	Hi19245	Haemophilus influenzae	blood culture	2019	M	≥60 years	Nordland	Non-typeable	11	27	NO	NO	NO	NO	NO	NO	NO	S	L	R	N	S	D	S	missing	missing	missing	missing	missing	missing	missing	missing	missing	missing	missing	missing	missing	missing	missing	missing	missing	missing	missing	missing	missing	missing	missing
ERS12170452	Hi19246	Haemophilus influenzae	blood culture	2019	M	≥60 years	Vestfold og Telemark	Non-typeable	159	37	NO	NO	NO	NO	NO	NO	NO	S	L	R	N	S	D	S	missing	missing	missing	missing	missing	missing	missing	missing	missing	missing	missing	missing	missing	missing	missing	missing	missing	missing	missing	missing	missing	missing	missing
ERS12170453	Hi19247	Haemophilus influenzae	blood culture	2019	M	≥60 years	Vestland	e	18	55	NO	NO	NO	NO	NO	NO	NO	S	L	R	N	S	D	S	missing	missing	missing	missing	missing	missing	missing	missing	missing	missing	missing	missing	missing	missing	missing	missing	missing	missing	missing	missing	missing	missing	missing
ERS12170454	Hi19248	Haemophilus influenzae	blood culture	2019	F	≥60 years	Vestland	f	124	6	NO	NO	NO	NO	NO	NO	NO	S	L	R	N	S	D	S	missing	missing	missing	missing	missing	missing	missing	missing	missing	missing	missing	missing	missing	missing	missing	missing	missing	missing	missing	missing	missing	missing	missing
ERS12170455	Hi19309	Haemophilus influenzae	blood culture	2019	F	≥60 years	Innlandet	Non-typeable	103	27	YES	NO	NO	NO	NO	NO	NO	S	L	R	N	S	D	S	missing	missing	missing	missing	missing	missing	missing	missing	missing	missing	missing	missing	missing	missing	missing	missing	missing	missing	missing	missing	missing	missing	missing
ERS12170456	Hi19310	Haemophilus influenzae	blood culture	2019	M	≥60 years	Innlandet	b	95	10	NO	NO	NO	NO	NO	NO	NO	S	L	R	N	S	D	S	missing	missing	missing	missing	missing	missing	missing	missing	missing	missing	missing	missing	missing	missing	missing	missing	missing	missing	missing	missing	missing	missing	missing
ERS12170457	Hi19311	Haemophilus influenzae	blood culture	2019	M	≥60 years	Viken	Non-typeable	567	18	NO	NO	NO	NO	NO	NO	NO	S	L	R	N	S	D	S	missing	missing	missing	missing	missing	missing	missing	missing	missing	missing	missing	missing	missing	missing	missing	missing	missing	missing	missing	missing	missing	missing	missing
ERS12170458	Hi19312	Haemophilus influenzae	blood culture	2019	F	≥60 years	Troms og Finnmark	Non-typeable	367	2	NO	NO	NO	NO	NO	NO	NO	S	L	R	K	S	D	S	missing	missing	missing	missing	missing	missing	missing	missing	missing	missing	missing	missing	missing	missing	missing	missing	missing	missing	missing	missing	missing	missing	missing
ERS12170459	Hi19313	Haemophilus influenzae	blood culture	2019	F	≥60 years	Oslo	Non-typeable	12	10	NO	NO	NO	NO	NO	NO	NO	S	L	R	N	S	D	S	missing	missing	missing	missing	missing	missing	missing	missing	missing	missing	missing	missing	missing	missing	missing	missing	missing	missing	missing	missing	missing	missing	missing
ERS12170460	Hi19314	Haemophilus influenzae	blood culture	2019	M	≥60 years	Trondelag	Non-typeable	105	37	NO	NO	NO	NO	NO	NO	NO	S	L	R	N	S	D	S	missing	missing	missing	missing	missing	missing	missing	missing	missing	missing	missing	missing	missing	missing	missing	missing	missing	missing	missing	missing	missing	missing	missing
ERS12170461	Hi19373	Haemophilus influenzae	blood culture	2019	F	25-59 years	Rogaland	Non-typeable	367	2	NO	NO	NO	NO	NO	NO	NO	S	L	R	K	S	D	S	missing	missing	missing	missing	missing	missing	missing	missing	missing	missing	missing	missing	missing	missing	missing	missing	missing	missing	missing	missing	missing	missing	missing
ERS12170462	Hi19378	Haemophilus influenzae	blood culture	2018	F	≥60 years	Oslo	Non-typeable	187	37	NO	NO	NO	NO	NO	NO	NO	S	L	R	N	S	D	S	missing	missing	missing	missing	missing	missing	missing	missing	missing	missing	missing	missing	missing	missing	missing	missing	missing	missing	missing	missing	missing	missing	missing
ERS12170463	Hi20250	Haemophilus influenzae	blood culture	2019	F	≥60 years	Viken	f	124	6	NO	NO	NO	NO	NO	NO	NO	S	L	R	N	S	D	S	missing	missing	missing	missing	missing	missing	missing	missing	missing	missing	missing	missing	missing	missing	missing	missing	missing	missing	missing	missing	missing	missing	missing
ERS12170464	Hi20251	Haemophilus influenzae	blood culture	2019	F	≥60 years	Viken	a	23	46	NO	NO	NO	NO	NO	NO	NO	S	L	R	N	S	D	S	missing	missing	missing	missing	missing	missing	missing	missing	missing	missing	missing	missing	missing	missing	missing	missing	missing	missing	missing	missing	missing	missing	missing
ERS12170465	Hi20252	Haemophilus influenzae	blood culture	2019	F	≥60 years	Rogaland	Non-typeable	914	35	NO	NO	NO	NO	NO	NO	NO	S	L	R	K	S	D	S	missing	missing	missing	missing	missing	missing	missing	missing	missing	missing	missing	missing	missing	missing	missing	missing	missing	missing	missing	missing	missing	missing	missing
ERS12170466	Hi20253	Haemophilus influenzae	blood culture	2020	F	25-59 years	Oslo	Non-typeable	349	50	NO	NO	NO	NO	NO	NO	NO	S	L	R	N	S	D	S	16	0	0	0.25	S	0.5	S	0.5	S	0.016	S	0.016	S	0.064	S	32	R	0.25	S	1	S	0.016	S
ERS12170467	Hi20254	Haemophilus influenzae	blood culture	2020	F	≥60 years	Viken	Non-typeable	113	8	NO	NO	NO	NO	NO	NO	NO	S	L	R	N	S	D	S	17	0	0	0.25	S	0.5	S	1	S	0.016	S	0.016	S	0.064	S	0.5	S	0.5	S	1	S	0.008	S
ERS12170468	Hi20255	Haemophilus influenzae	blood culture	2020	F	≥60 years	Trondelag	Non-typeable	159	37	NO	NO	NO	NO	NO	NO	NO	S	L	R	N	S	D	S	15	0	0	0.25	S	0.5	S	1	S	0.016	S	0.016	S	0.032	S	32	R	0.5	S	1	S	0.008	S
ERS12170469	Hi20257	Haemophilus influenzae	blood culture	2020	M	≥60 years	Viken	e	18	55	YES	NO	NO	NO	NO	NO	NO	S	L	R	N	S	D	S	6	1	1	4	R	1	S	2	I	0.032	S	0.016	S	0.032	S	32	R	0.5	S	1	S	0.016	S
ERS12170470	Hi20258	Haemophilus influenzae	blood culture	2020	F	25-59 years	Viken	Non-typeable	147	4	NO	NO	NO	NO	NO	NO	NO	S	L	R	N	S	D	S	12	0	0	0.25	S	1	S	1	S	0.016	S	0.016	S	0.064	S	0.125	S	0.5	S	1	S	0.016	S
ERS12170471	Hi20259	Haemophilus influenzae	blood culture	2019	M	≥60 years	Rogaland	f	124	6	NO	NO	NO	NO	NO	NO	NO	S	L	R	N	S	D	S	missing	missing	missing	missing	missing	missing	missing	missing	missing	missing	missing	missing	missing	missing	missing	missing	missing	missing	missing	missing	missing	missing	missing
ERS12170472	Hi20260	Haemophilus influenzae	blood culture	2019	F	≥60 years	Viken	Non-typeable	964	8	NO	NO	NO	NO	NO	NO	NO	S	L	R	N	S	D	S	missing	missing	missing	missing	missing	missing	missing	missing	missing	missing	missing	missing	missing	missing	missing	missing	missing	missing	missing	missing	missing	missing	missing
ERS12170473	Hi20261	Haemophilus influenzae	blood culture	2020	F	≥60 years	More og Romsdal	Non-typeable	34	53	NO	NO	NO	NO	NO	NO	NO	S	L	R	N	S	D	S	14	0	0	0.5	S	1	S	2	I	0.032	S	0.016	S	0.064	S	32	R	0.5	S	1	S	0.008	S
ERS12170474	Hi20262	Haemophilus influenzae	cerebrospinal fluid	2019	F	≥60 years	Trondelag	Non-typeable	835	8	NO	NO	NO	NO	NO	NO	NO	S	L	R	N	S	D	S	missing	missing	missing	missing	missing	missing	missing	missing	missing	missing	missing	missing	missing	missing	missing	missing	missing	missing	missing	missing	missing	missing	missing
ERS12170475	Hi20263	Haemophilus influenzae	blood culture	2019	M	0-4 years	Vestland	Non-typeable	146	126	NO	NO	NO	NO	NO	NO	NO	S	L	R	N	S	D	S	missing	missing	missing	missing	missing	missing	missing	missing	missing	missing	missing	missing	missing	missing	missing	missing	missing	missing	missing	missing	missing	missing	missing
ERS12170476	Hi20264	Haemophilus influenzae	blood culture	2019	M	≥60 years	Agder	Non-typeable	824	18	NO	NO	NO	NO	NO	NO	NO	S	L	R	N	S	D	S	18	0	0	0.125	S	0.25	S	0.5	S	0.008	S	0.016	S	0.016	S	0.016	S	0.25	S	0.5	S	0.002	S
ERS12170477	Hi20265	Haemophilus influenzae	blood culture	2019	F	≥60 years	Innlandet	Non-typeable	1379	8	NO	NO	NO	NO	NO	NO	NO	S	L	R	N	S	D	S	missing	missing	missing	missing	missing	missing	missing	missing	missing	missing	missing	missing	missing	missing	missing	missing	missing	missing	missing	missing	missing	missing	missing
ERS12170478	Hi20266	Haemophilus influenzae	blood culture	2019	M	≥60 years	Agder	f	124	99	NO	NO	NO	NO	NO	NO	NO	S	L	R	N	S	D	S	missing	missing	missing	missing	missing	missing	missing	missing	missing	missing	missing	missing	missing	missing	missing	missing	missing	missing	missing	missing	missing	missing	missing
ERS12170479	Hi20267	Haemophilus influenzae	blood culture	2019	F	≥60 years	Agder	Non-typeable	835	18	NO	NO	NO	NO	NO	NO	NO	S	L	R	N	S	D	S	missing	missing	missing	missing	missing	missing	missing	missing	missing	missing	missing	missing	missing	missing	missing	missing	missing	missing	missing	missing	missing	missing	missing
ERS12170480	Hi20268	Haemophilus influenzae	blood culture	2020	F	0-4 years	Oslo	Non-typeable	103	53	YES	NO	NO	NO	NO	NO	NO	S	L	R	N	S	D	S	6	1	1	16	R	1	S	1	S	0.032	S	0.016	S	0.064	S	32	R	0.5	S	1	S	0.016	S
ERS12170481	Hi20269	Haemophilus influenzae	blood culture	2020	M	≥60 years	Vestland	e	18	43	NO	NO	NO	NO	NO	NO	NO	S	L	R	N	S	D	S	15	0	0	0.25	S	0.5	S	1	S	0.016	S	0.016	S	0.016	S	0.032	S	0.25	S	1	S	0.008	S
ERS12170482	Hi20270	Haemophilus influenzae	blood culture	2020	F	≥60 years	Vestland	Non-typeable	159	37	NO	NO	NO	NO	NO	NO	NO	S	L	R	N	S	D	S	15	0	0	0.5	S	1	S	2	I	0.032	S	0.016	S	0.125	S	0.125	S	1	S	1	S	0.008	S
ERS12170483	Hi20271	Haemophilus influenzae	blood culture	2020	F	≥60 years	Oslo	Non-typeable	568	8	NO	NO	NO	NO	NO	NO	NO	S	L	R	N	S	D	S	missing	missing	missing	missing	missing	missing	missing	missing	missing	missing	missing	missing	missing	missing	missing	missing	missing	missing	missing	missing	missing	missing	missing
ERS12170484	Hi20272	Haemophilus influenzae	blood culture	2020	M	≥60 years	Viken	Non-typeable	139	10	NO	NO	NO	NO	NO	NO	NO	S	L	R	N	S	D	S	13	0	0	0.5	S	1	S	2	I	0.032	S	0.016	S	0.064	S	0.5	S	0.5	S	1	S	0.016	S
ERS12170485	Hi20273	Haemophilus influenzae	blood culture	2020	F	25-59 years	Viken	a	23	46	NO	NO	NO	NO	NO	NO	NO	S	L	R	N	S	D	S	18	0	0	0.125	S	0.25	S	0.5	S	0.008	S	0.016	S	0.008	S	0.032	S	0.25	S	1	S	0.008	S
ERS12170486	Hi20275	Haemophilus influenzae	blood culture	2020	F	0-4 years	Vestland	Non-typeable	12	10	NO	NO	NO	NO	NO	NO	NO	S	L	R	N	S	D	S	14	0	0	0.25	S	1	S	2	I	0.032	S	0.016	S	0.064	S	0.5	S	0.5	S	1	S	0.016	S
ERS12170487	Hi20276	Haemophilus influenzae	blood culture	2020	F	≥60 years	Rogaland	Non-typeable	567	18	NO	NO	NO	NO	NO	NO	NO	S	L	R	N	S	D	S	14	0	0	0.5	S	1	S	1	S	0.032	S	0.016	S	0.064	S	0.032	S	0.5	S	1	S	0.008	S
ERS12170488	Hi20277	Haemophilus influenzae	blood culture	2020	M	25-59 years	More og Romsdal	Non-typeable	34	53	NO	NO	NO	NO	NO	NO	NO	S	L	R	N	S	D	S	12	0	0	0.5	S	1	S	2	I	0.032	S	0.016	S	0.125	S	32	R	0.25	S	1	S	0.016	S
ERS12170489	Hi20278	Haemophilus influenzae	blood culture	2020	M	0-4 years	Viken	Non-typeable	201	43	NO	NO	NO	NO	NO	NO	NO	S	L	R	K	S	D	S	8	1	0	1	S	2	S	4	R	0.125	S	0.032	S	0.25	S	8	R	0.5	S	1	S	0.008	S
ERS12170490	Hi20279	Haemophilus influenzae	blood culture	2020	F	≥60 years	Agder	Non-typeable	203	10	NO	NO	NO	NO	NO	NO	NO	S	L	R	N	S	D	S	13	0	0	0.5	S	1	S	1	S	0.016	S	0.016	S	0.5	S	32	R	0.5	S	0.5	S	0.008	S
ERS12170491	Hi20280	Haemophilus influenzae	blood culture	2020	M	≥60 years	Troms og Finnmark	e	18	55	NO	NO	NO	NO	NO	NO	NO	S	L	R	N	S	D	S	11	1	0	0.25	S	0.5	S	1	S	0.016	S	0.016	S	0.032	S	0.032	S	0.25	S	1	S	0.008	S
ERS12170492	Hi20282	Haemophilus influenzae	blood culture	2020	F	25-59 years	Viken	Non-typeable	266	18	NO	NO	NO	NO	NO	NO	NO	S	L	R	N	S	D	S	12	0	0	0.5	S	1	S	1	S	0.032	S	0.016	S	missing	missing	32	R	0.25	S	1	S	0.016	S
ERS12170493	Hi20283	Haemophilus influenzae	blood culture	2020	F	≥60 years	Vestland	Non-typeable	2310	8	NO	NO	NO	NO	NO	NO	NO	S	L	R	N	S	D	S	15	0	0	0.25	S	0.5	S	1	S	0.016	S	0.016	S	0.064	S	0.064	S	0.5	S	1	S	0.008	S
ERS12170494	Hi20285	Haemophilus influenzae	blood culture	2020	M	≥60 years	Viken	Non-typeable	84	8	NO	NO	NO	NO	NO	NO	NO	S	L	R	N	S	D	S	14	0	0	0.25	S	0.5	S	2	I	0.016	S	0.016	S	0.064	S	32	R	0.5	S	1	S	0.016	S
ERS12170495	Hi20286	Haemophilus influenzae	blood culture	2020	F	≥60 years	Innlandet	Non-typeable	425	39	NO	NO	NO	NO	NO	NO	NO	S	L	R	N	S	D	S	6	1	0	0.5	S	1	S	2	I	0.032	S	0.016	S	0.064	S	2	R	0.5	S	1	S	0.016	S
ERS12170496	Hi20287	Haemophilus influenzae	blood culture	2020	F	25-59 years	Viken	f	124	6	NO	NO	NO	NO	NO	NO	NO	S	L	R	N	S	D	S	6	1	0	0.5	S	0.5	S	2	I	0.032	S	0.016	S	0.032	S	0.032	S	0.5	S	1	S	0.016	S
ERS12170497	Hi20288	Haemophilus influenzae	blood culture	2020	F	≥60 years	Innlandet	Non-typeable	2319	10	NO	NO	NO	NO	NO	NO	NO	S	L	R	N	S	D	S	7	1	0	0.25	S	0.5	S	1	S	0.016	S	0.016	S	0.064	S	0.125	S	0.5	S	1	S	0.016	S
ERS12170498	Hi20290	Haemophilus influenzae	blood culture	2020	F	≥60 years	Viken	Non-typeable	103	27	YES	NO	NO	NO	NO	NO	NO	S	L	R	N	S	D	S	6	1	1	16	R	2	S	1	S	0.016	S	0.016	S	0.125	S	0.032	S	1	S	1	S	0.016	S
ERS12170499	Hi20293	Haemophilus influenzae	pericardial fluid	2020	M	≥60 years	Viken	Non-typeable	156	52	NO	NO	NO	NO	NO	NO	NO	S	L	H	N	S	D	S	6	1	0	2	R	4	R	8	R	0.125	S	0.032	S	0.25	S	0.25	S	1	S	1	S	0.008	S
ERS12170500	Hi20294	Haemophilus influenzae	blood culture	2020	F	≥60 years	Vestfold og Telemark	Non-typeable	424	311	NO	NO	NO	NO	NO	NO	NO	S	L	R	N	S	D	S	13	0	0	1	S	1	S	2	I	0.032	S	0.016	S	0.125	S	0.016	S	0.5	S	1	S	0.008	S
ERS12170501	Hi20295	Haemophilus influenzae	blood culture	2020	F	25-59 years	Innlandet	a	23	46	NO	NO	NO	NO	NO	NO	NO	S	L	R	N	S	D	S	20	0	0	0.25	S	0.25	S	0.5	S	0.008	S	0.016	S	0.032	S	0.016	S	0.25	S	0.5	S	0.004	S
ERS12170502	Hi20296	Haemophilus influenzae	blood culture	2020	F	≥60 years	Oslo	Non-typeable	12	10	NO	NO	NO	NO	NO	NO	NO	S	L	R	N	S	D	S	6	1	0	0.5	S	0.5	S	1	S	0.016	S	0.016	S	0.032	S	0.125	S	0.5	S	0.5	S	0.008	S
ERS12170503	Hi20297	Haemophilus influenzae	blood culture	2020	M	≥60 years	Vestland	f	598	6	NO	NO	NO	NO	NO	NO	NO	S	L	R	N	S	D	S	6	1	0	0.5	S	0.5	S	2	I	0.032	S	0.016	S	0.032	S	32	R	0.5	S	1	S	0.016	S
ERS12170504	Hi20298	Haemophilus influenzae	blood culture	2020	F	≥60 years	Troms og Finnmark	Non-typeable	210	37	NO	NO	NO	NO	NO	NO	NO	S	L	R	N	S	D	S	10	1	0	0.5	S	1	S	1	S	0.016	S	0.016	S	0.064	S	0.016	S	0.5	S	1	S	0.008	S
ERS12170505	Hi20299	Haemophilus influenzae	blood culture	2020	F	25-59 years	Nordland	Non-typeable	567	18	NO	NO	NO	NO	NO	NO	NO	S	L	R	N	S	D	S	6	1	0	1	S	1	S	2	I	0.032	S	0.016	S	0.125	S	0.016	S	0.5	S	1	S	0.008	S
ERS12170506	Hi20300	Haemophilus influenzae	blood culture	2020	F	0-4 years	Agder	Non-typeable	425	39	NO	NO	NO	NO	NO	NO	NO	S	L	R	N	S	D	S	10	1	0	0.5	S	1	S	2	I	0.032	S	0.016	S	0.064	S	1	I	0.5	S	0.5	S	0.008	S
ERS12170507	Hi20301	Haemophilus influenzae	blood culture	2020	M	0-4 years	Rogaland	a	23	46	NO	NO	NO	NO	NO	NO	NO	S	L	R	N	S	D	S	15	0	0	0.5	S	0.25	S	1	S	0.008	S	0.016	S	0.064	S	0.016	S	0.5	S	1	S	0.008	S
ERS12170508	Hi20302	Haemophilus influenzae	blood culture	2020	F	≥60 years	Oslo	Non-typeable	368	34	NO	NO	NO	NO	NO	NO	NO	S	L	R	N	S	D	S	6	1	0	1	S	1	S	4	R	0.016	S	0.016	S	0.064	S	0.032	S	0.5	S	1	S	0.016	S
ERS12170509	Hi20303	Haemophilus influenzae	blood culture	2020	M	25-59 years	Agder	b	95	10	YES	NO	NO	NO	NO	NO	NO	S	L	R	N	S	D	S	6	1	1	2	R	0.5	S	1	S	0.016	S	0.016	S	0.032	S	0.016	S	0.25	S	0.5	S	0.008	S	blaTEM-1 not detected by AMRFinderPlus or ResFinder, only by additonal sequence analysis
ERS12170510	Hi20305	Haemophilus influenzae	blood culture	2020	M	≥60 years	Viken	Non-typeable	210	37	NO	NO	NO	NO	NO	NO	NO	S	L	R	N	S	D	S	16	0	0	0.25	S	1	S	1	S	0.016	S	0.016	S	0.032	S	32	R	0.5	S	1	S	0.008	S
ERS12170511	Hi20374	Haemophilus influenzae	blood culture	2019	M	≥60 years	Innlandet	f	124	6	NO	NO	NO	NO	NO	NO	NO	S	L	R	N	S	D	S	missing	missing	missing	missing	missing	missing	missing	missing	missing	missing	missing	missing	missing	missing	missing	missing	missing	missing	missing	missing	missing	missing	missing
ERS12170512	Hi20375	Haemophilus influenzae	blood culture	2019	F	≥60 years	Oslo	Non-typeable	161	219	NO	NO	NO	NO	NO	NO	NO	S	L	R	N	S	D	S	missing	missing	missing	missing	missing	missing	missing	missing	missing	missing	missing	missing	missing	missing	missing	missing	missing	missing	missing	missing	missing	missing	missing
ERS12170513	Hi20376	Haemophilus influenzae	blood culture	2019	F	≥60 years	Innlandet	Non-typeable	349	50	NO	NO	NO	NO	NO	NO	NO	S	L	R	N	S	D	S	missing	missing	missing	missing	missing	missing	missing	missing	missing	missing	missing	missing	missing	missing	missing	missing	missing	missing	missing	missing	missing	missing	missing
ERS12170514	Hi20377	Haemophilus influenzae	blood culture	2019	F	25-59 years	Rogaland	f	124	6	NO	NO	NO	NO	NO	NO	NO	S	L	R	N	S	D	S	missing	missing	missing	missing	missing	missing	missing	missing	missing	missing	missing	missing	missing	missing	missing	missing	missing	missing	missing	missing	missing	missing	missing
ERS12170515	Hi21315	Haemophilus influenzae	blood culture	2020	M	≥60 years	Vestland	Non-typeable	531	111	NO	NO	NO	NO	NO	NO	NO	S	L	R	N	S	D	S	16	0	0	0.5	S	0.5	S	1	S	0.016	S	0.016	S	0.032	S	0.032	S	0.5	S	0.5	S	0.016	S
ERS12170516	Hi21318	Haemophilus influenzae	blood culture	2021	F	≥60 years	Trondelag	Non-typeable	652	68	NO	NO	NO	NO	NO	NO	NO	S	L	R	N	S	D	S	20	0	0	0.125	S	0.25	S	0.5	S	0.008	S	0.016	S	0.016	S	0.125	S	0.25	S	0.5	S	0.004	S
ERS12170517	Hi21319	Haemophilus influenzae	blood culture	2021	F	25-59 years	Viken	b	95	10	NO	NO	NO	NO	NO	NO	NO	S	L	R	N	S	D	S	16	0	0	0.25	S	0.5	S	1	S	0.016	S	0.016	S	0.064	S	0.125	S	0.5	S	0.5	S	0.008	S
ERS12170518	Hi21320	Haemophilus influenzae	blood culture	2021	M	≥60 years	Rogaland	Non-typeable	425	39	NO	NO	NO	NO	NO	NO	NO	S	L	R	N	S	D	S	11	1	0	0.5	S	1	S	1	S	0.032	S	0.016	S	0.124	S	4	R	0.5	S	0.5	S	0.016	S
ERS12170519	Hi21321	Haemophilus influenzae	blood culture	2021	M	≥60 years	Rogaland	f	124	6	NO	NO	NO	NO	NO	NO	NO	S	L	R	N	S	D	S	15	0	0	0.5	S	0.5	S	2	I	0.032	S	0.016	S	0.064	S	0.064	S	0.5	S	1	S	0.016	S
ERS12170520	Hi21322	Haemophilus influenzae	blood culture	2021	M	≥60 years	Innlandet	Non-typeable	2483	8	NO	NO	NO	NO	NO	NO	NO	S	L	R	N	S	D	S	17	0	0	0.5	S	1	S	1	S	0.016	S	0.016	S	0.064	S	0.5	S	0.5	S	0.5	S	0.008	S
ERS12170521	Hi21324	Haemophilus influenzae	cerebrospinal fluid	2021	F	0-4 years	Oslo	a	4	4	NO	YES	YES	YES	YES	YES	YES	S	L	R	N	S	D	S	16	0	0	0.25	S	0.5	S	1	S	0.008	S	0.016	S	0.064	S	32	R	4	R	8	R	0.008	S
ERS12170522	Hi21325	Haemophilus influenzae	blood culture	2021	F	≥60 years	Agder	f	124	6	YES	NO	NO	NO	NO	NO	NO	S	L	R	N	S	D	S	6	1	1	8	R	1	S	1	S	0.032	S	0.016	S	0.064	S	0.032	S	0.5	S	1	S	0.016	S
ERS12170523	Hi21326	Haemophilus influenzae	cerebrospinal fluid	2021	F	0-4 years	Oslo	f	124	6	NO	NO	NO	NO	NO	NO	NO	S	L	R	N	S	D	S	13	0	0	0.5	S	0.5	S	1	S	0.032	S	0.016	S	0.064	S	0.032	S	0.25	S	1	S	0.016	S
ERS12170524	Hi21328	Haemophilus influenzae	blood culture	2021	F	25-59 years	Viken	a	23	46	NO	NO	NO	NO	NO	NO	NO	S	L	R	N	S	D	S	19	0	0	0.25	S	0.25	S	0.5	S	0.008	S	0.016	S	0.032	S	0.016	S	0.5	S	0.5	S	0.004	S
ERS12170525	Hi21329	Haemophilus influenzae	blood culture	2021	M	≥60 years	Innlandet	Non-typeable	103	27	YES	NO	NO	NO	NO	NO	NO	S	L	R	N	S	D	S	6	1	1	256	R	1	S	1	S	0.016	S	0.016	S	0.125	S	0.064	S	0.5	S	1	S	0.016	S
ERS12170526	Hi21330	Haemophilus influenzae	blood culture	2021	M	5-24 years	Oslo	Non-typeable	367	2	NO	NO	NO	NO	NO	NO	NO	S	L	R	K	S	D	S	6	1	0	2	R	2	S	16	R	0.064	S	0.032	S	0.25	S	0.016	S	0.5	S	0.5	S	0.008	S
ERS12170527	Hi21331	Haemophilus influenzae	blood culture	2021	M	25-59 years	Agder	Non-typeable	1892	50	NO	NO	NO	NO	NO	NO	NO	S	L	R	N	S	D	S	20	0	0	0.5	S	1	S	0.5	S	0.016	S	0.016	S	0.25	S	0.032	S	0.5	S	0.5	S	0.008	S
ERS12170528	Hi21332	Haemophilus influenzae	blood culture	2021	F	25-59 years	Vestfold og Telemark	Non-typeable	103	27	YES	NO	NO	NO	NO	NO	NO	S	L	R	N	S	D	S	6	1	1	256	R	1	S	1	S	0.016	S	0.016	S	0.125	S	0.016	S	0.5	S	0.5	S	0.016	S
ERS12170529	Hi21333	Haemophilus influenzae	blood culture	2021	M	25-59 years	Vestfold og Telemark	b	6	10	NO	NO	NO	NO	NO	NO	NO	S	L	R	N	S	D	S	18	0	0	0.5	S	0.5	S	1	S	0.016	S	0.016	S	0.125	S	0.032	S	0.5	S	1	S	0.008	S
ERS12170530	Hi21334	Haemophilus influenzae	blood culture	2021	M	0-4 years	More og Romsdal	Non-typeable	311	39	NO	NO	NO	NO	NO	NO	NO	S	L	R	N	S	D	S	17	0	0	0.5	S	0.25	S	1	S	0.016	S	0.016	S	0.016	S	0.032	S	0.5	S	0.25	S	0.008	S
ERS12170531	Hi21336	Haemophilus influenzae	blood culture	2021	F	≥60 years	Oslo	Non-typeable	210	37	NO	NO	NO	NO	NO	NO	NO	S	L	R	N	S	D	S	16	0	0	1	S	0.5	S	1	S	0.016	S	0.016	S	0.064	S	0.016	S	1	S	1	S	0.008	S
ERS12170532	Hi21337	Haemophilus influenzae	blood culture	2021	M	25-59 years	Oslo	a	4	4	NO	YES	YES	YES	YES	YES	YES	S	L	R	N	S	D	S	13	0	0	0.5	S	0.5	S	1	S	0.016	S	0.016	S	0.032	S	32	R	4	R	8	R	0.008	S
ERS12170533	Hi21338	Haemophilus influenzae	cerebrospinal fluid	2021	M	0-4 years	Agder	Non-typeable	105	8	NO	NO	NO	NO	NO	NO	NO	S	L	R	N	S	D	S	18	0	0	1	S	1	S	1	S	0.016	S	0.016	S	0.064	S	0.016	S	0.5	S	0.5	S	0.008	S
ERS12170534	Hi21339	Haemophilus influenzae	blood culture	2021	M	≥60 years	Oslo	Non-typeable	210	37	NO	NO	NO	NO	NO	NO	NO	S	L	R	N	S	D	S	15	0	0	0.5	S	0.5	S	1	S	0.016	S	0.016	S	0.064	S	0.008	S	0.5	S	0.5	S	0.008	S
ERS12170535	Hi21340	Haemophilus influenzae	blood culture	2021	F	25-59 years	Viken	a	23	46	NO	NO	NO	NO	NO	NO	NO	S	L	R	N	S	D	S	20	0	0	0.25	S	0.25	S	0.5	S	0.008	S	0.016	S	0.016	S	0.016	S	0.5	S	0.5	S	0.004	S
ERS12170536	Hi21341	Haemophilus influenzae	blood culture	2021	F	25-59 years	Viken	Non-typeable	13	8	NO	NO	NO	NO	NO	NO	NO	S	L	R	N	S	D	S	18	0	0	0.5	S	0.5	S	1	S	0.016	S	0.016	S	0.064	S	0.008	S	0.5	S	0.004	S	0.004	S
ERS12170537	Hi21342	Haemophilus influenzae	blood culture	2021	F	25-59 years	Viken	f	124	6	NO	NO	NO	NO	NO	NO	NO	S	L	R	N	S	D	S	12	0	0	1	S	0.5	S	2	I	0.032	S	0.016	S	0.064	S	0.032	S	0.5	S	1	S	0.008	S
ERS12170538	Hi21343	Haemophilus influenzae	blood culture	2021	M	≥60 years	Agder	Non-typeable	103	27	YES	NO	NO	NO	NO	NO	NO	S	L	R	N	S	D	S	6	1	1	256	R	1	S	1	S	0.016	S	0.016	S	0.125	S	0.032	S	0.5	S	0.5	S	0.016	S
ERS12170539	Hi21344	Haemophilus influenzae	blood culture	2021	F	≥60 years	Trondelag	Non-typeable	210	37	NO	NO	NO	NO	NO	NO	NO	S	L	R	N	S	D	S	15	0	0	0.5	S	0.5	S	1	S	0.016	S	0.016	S	0.125	S	0.016	S	0.5	S	1	S	0.008	S
ERS12170540	Hi21345	Haemophilus influenzae	blood culture	2021	M	≥60 years	Vestland	f	598	6	NO	NO	NO	NO	NO	NO	NO	S	L	R	N	S	D	S	13	0	0	1	S	1	S	2	I	0.032	S	0.016	S	0.125	S	32	R	0.5	S	0.5	S	0.008	S
ERS12170541	Hi21346	Haemophilus influenzae	blood culture	2021	M	0-4 years	Vestland	Non-typeable	425	39	NO	NO	NO	NO	NO	NO	NO	S	L	R	N	S	D	S	10	1	0	1	S	0.5	S	1	S	0.032	S	0.016	S	0.064	S	32	R	1	S	0.5	S	0.008	S
ERS12170542	Hi21347	Haemophilus influenzae	blood culture	2021	M	5-24 years	Innlandet	Non-typeable	210	37	NO	NO	NO	NO	NO	NO	NO	S	L	R	N	S	D	S	15	0	0	1	S	0.5	S	1	S	0.016	S	0.016	S	0.125	S	0.016	S	1	S	1	S	0.008	S
ERS12170543	Hi21348	Haemophilus influenzae	blood culture	2021	F	0-4 years	Oslo	Non-typeable	367	2	NO	NO	NO	NO	NO	NO	NO	S	L	R	K	S	D	S	6	1	0	2	R	2	S	64	R	0.125	S	0.032	S	0.25	S	0.016	S	1	S	1	S	0.008	S
ERS12170544	Hi21349	Haemophilus influenzae	blood culture	2021	M	≥60 years	Rogaland	Non-typeable	103	27	YES	NO	NO	NO	NO	NO	NO	S	L	R	N	S	D	S	6	1	1	32	R	1	S	1	S	0.032	S	0.032	S	0.125	S	0.032	S	1	S	0.5	S	0.016	S
ERS12170545	Hi21350	Haemophilus influenzae	cerebrospinal fluid	2021	F	0-4 years	Rogaland	Non-typeable	597	37	NO	NO	NO	NO	NO	NO	NO	S	L	R	N	S	D	S	18	0	0	0.5	S	0.5	S	1	S	0.016	S	0.016	S	0.125	S	0.016	S	0.5	S	0.5	S	0.008	S
ERS12170546	Hi21352	Haemophilus influenzae	blood culture	2021	M	≥60 years	Innlandet	b	6	10	NO	NO	NO	NO	NO	NO	NO	S	L	R	N	S	D	S	20	0	0	0.5	S	0.5	S	1	S	0.008	S	0.016	S	0.064	S	0.016	S	0.5	S	0.5	S	0.004	S
ERS12170547	Hi21354	Haemophilus influenzae	blood culture	2021	M	5-24 years	Vestland	Non-typeable	367	2	NO	NO	NO	NO	NO	NO	NO	S	L	R	K	S	D	S	6	1	0	2	R	2	S	32	R	0.064	S	0.032	S	0.25	S	0.008	S	1	S	1	S	0.008	S
ERS12170548	Hi21355	Haemophilus influenzae	blood culture	2021	M	25-59 years	Troms og Finnmark	a	23	46	NO	NO	NO	NO	NO	NO	NO	S	L	R	N	S	D	S	20	0	0	0.5	S	0.25	S	0.5	S	0.008	S	0.016	S	0.032	S	0.016	S	1	S	1	S	0.008	S
ERS12170549	Hi21356	Haemophilus influenzae	blood culture	2021	F	≥60 years	Viken	a	23	46	NO	NO	NO	NO	NO	NO	NO	S	L	R	N	S	D	S	25	0	0	0.125	S	0.064	S	0.25	S	0.004	S	0.016	S	0.008	S	0.016	S	0.5	S	0.5	S	0.004	S
ERS12170550	Hi21357	Haemophilus influenzae	blood culture	2021	M	0-4 years	Innlandet	Non-typeable	201	43	NO	NO	NO	NO	NO	NO	NO	S	L	R	K	S	D	S	6	1	0	1	S	1	S	2	I	0.064	S	0.032	S	0.125	S	4	R	0.5	S	0.5	S	0.008	S
ERS12170551	Hi21358	Haemophilus influenzae	blood culture	2021	M	≥60 years	Vestland	Non-typeable	276	37	NO	NO	NO	NO	NO	NO	NO	S	L	R	N	S	D	S	20	0	0	0.5	S	0.5	S	1	S	0.008	S	0.016	S	0.125	S	0.008	S	0.5	S	1	S	0.004	S
ERS12170552	Hi21359	Haemophilus influenzae	blood culture	2021	F	≥60 years	Oslo	Non-typeable	43	4	NO	NO	NO	NO	NO	NO	NO	S	L	R	N	S	D	S	20	0	0	0.5	S	0.25	S	1	S	0.008	S	0.016	S	0.032	S	0.016	S	0.5	S	0.5	S	0.004	S
ERS12170553	Hi21360	Haemophilus influenzae	blood culture	2021	M	25-59 years	Rogaland	Non-typeable	160	10	YES	NO	NO	NO	NO	NO	NO	S	L	R	N	S	D	S	6	1	1	16	R	1	S	1	S	0.032	S	0.016	S	0.064	S	0.25	S	0.5	S	1	S	0.016	S
ERS12170554	Hi21361	Haemophilus influenzae	blood culture	2021	F	25-59 years	Trondelag	Non-typeable	34	53	NO	NO	NO	NO	NO	NO	NO	S	L	R	N	S	D	S	16	0	0	1	S	1	S	1	S	0.032	S	0.016	S	0.125	S	0.016	S	0.5	S	0.5	S	0.008	S
ERS12170555	Hi21362	Haemophilus influenzae	blood culture	2021	M	≥60 years	Innlandet	Non-typeable	155	15	NO	NO	NO	NO	NO	NO	NO	S	L	R	N	S	D	S	17	0	0	0.5	S	0.25	S	1	S	0.016	S	0.016	S	0.032	S	0.016	S	0.5	S	0.5	S	0.008	S
ERS12170556	Hi21363	Haemophilus influenzae	blood culture	2021	M	0-4 years	Oslo	Non-typeable	160	10	YES	NO	NO	NO	NO	NO	NO	S	L	R	N	S	D	S	6	1	1	16	R	1	S	2	I	0.032	S	0.016	S	0.125	S	0.5	S	0.5	S	0.5	S	0.016	S
ERS12170557	Hi21364	Haemophilus influenzae	blood culture	2021	M	0-4 years	Viken	Non-typeable	14	1	NO	NO	NO	NO	NO	NO	NO	S	L	R	K	S	D	S	6	1	0	4	R	2	S	32	R	0.125	S	0.064	S	0.125	S	0.5	S	0.5	S	0.5	S	0.008	S
ERS12170558	Hi21365	Haemophilus influenzae	blood culture	2021	F	5-24 years	Innlandet	Non-typeable	367	2	NO	NO	NO	NO	NO	NO	NO	S	L	R	K	S	D	S	6	1	0	2	R	2	S	32	R	0.064	S	0.032	S	0.125	S	0.008	S	0.5	S	0.5	S	0.008	S
ERS12170559	Hi21366	Haemophilus influenzae	blood culture	2021	F	≥60 years	Rogaland	f	124	6	NO	NO	NO	NO	NO	NO	NO	S	L	R	N	S	D	S	12	0	0	0.5	S	0.25	S	1	S	0.032	S	0.016	S	0.032	S	0.032	S	0.5	S	1	S	0.016	S
ERS12170560	Hi21367	Haemophilus influenzae	cerebrospinal fluid	2021	M	0-4 years	Innlandet	Non-typeable	425	39	NO	NO	NO	NO	NO	NO	NO	S	L	R	N	S	D	S	12	0	0	0.5	S	0.5	S	1	S	0.016	S	0.016	S	0.064	S	1	I	0.5	S	0.5	S	0.008	S
ERS12170561	Hi21369	Haemophilus influenzae	blood culture	2021	F	≥60 years	Nordland	Non-typeable	1218	97	NO	NO	NO	NO	NO	NO	NO	S	L	H	N	S	D	S	13	0	0	1	S	2	S	2	I	0.032	S	0.016	S	0.125	S	32	R	0.5	S	0.5	S	0.008	S
ERS12170562	Hi21370	Haemophilus influenzae	blood culture	2021	F	≥60 years	More og Romsdal	Non-typeable	159	37	NO	NO	NO	NO	NO	NO	NO	S	L	R	N	S	D	S	13	0	0	0.5	S	1	S	2	I	0.032	S	0.016	S	0.125	S	0.064	S	0.5	S	1	S	0.008	S
ERS12170563	Hi21371	Haemophilus influenzae	blood culture	2021	F	≥60 years	Oslo	f	598	212	NO	NO	NO	NO	NO	NO	NO	S	L	R	K	S	D	S	6	1	0	0.5	S	1	S	8	R	0.125	S	0.064	S	0.125	S	32	R	0.5	S	1	S	0.016	S
ERS12170564	Hi21372	Haemophilus influenzae	blood culture	2021	F	≥60 years	Innlandet	a	23	46	NO	NO	NO	NO	NO	NO	NO	S	L	R	N	S	D	S	22	0	0	0.064	S	0.125	S	0.25	S	0.004	S	0.016	S	0.032	S	0.016	S	0.5	S	1	S	0.004	S
